# Supplementary material for: Effect of Dietary Phosphate Deprivation on Red Blood Cell Parameters of Periparturient Dairy Cows
Source: Animals (Basel). 2023 Jan 25;13(3):404. doi: 10.3390/ani13030404 (PMC9913789; doi:10.3390/ani13030404)
Supplement: Supplementary file 1 [file animals-13-00404-s001.zip]

Archive with 1 entries (1 files):
- animals-2151525-Supplementary.pdf
